# Supplementary material for: HTLV-1 drives vigorous clonal expansion of infected CD8+ T cells in natural infection
Source: Retrovirology. 2015 Nov 9;12:91. doi: 10.1186/s12977-015-0221-1 (PMC4640420; doi:10.1186/s12977-015-0221-1)
Supplement: Supplementary file 8 — 10.1186/s12977-015-0221-1 Identified integration sites. [file 12977_2015_221_MOESM8_ESM.xlsx]

## Sheet: Unsorted cells
PatientCode

## Sheet: Sorted cells
PatientCode
